# Supplementary material for: Population demographic history and population structure for Pakistani Nili-Ravi breeding bulls based on SNP genotyping to identify genomic regions associated with male effects for milk yield and body weight
Source: PLoS One. 2020 Nov 24;15(11):e0242500. doi: 10.1371/journal.pone.0242500 (PMC7685427; doi:10.1371/journal.pone.0242500)
Supplement: S1 Table — (XLSX) [file pone.0242500.s003.xlsx]

## Sheet: Sheet1
Sample ID	Bull ID	Sire no.	Dam No.	Dam's Yield (Liters) in 305 Days	Weight (Kg)	Location
WB1	1203	NA	NA	NA	570	SPU
WB2	1160	B-759	Dc-21/06	2863	430	SPU
WB3	1202	NA	NA	NA	530	SPU
WB4	1211	B-571	B-21	2627	NA	SPU
WB5	1055	B-811	P-244	2555	660	SPU
WB6	1216	B-809	478	2974	NA	SPU
WB7	1173	Jugnu	chaturi	3434	390	SPU
WB8	1094	b-785	2190	3012	605	SPU
WB9	1183	B-828	517	2756	NA	SPU
WB10	1127	B-273	Nurgas	3530	564	SPU
WB11	1045	B-786	B-10/02	2687	670	SPU
WB12	1136	Rustam	Gujjani	3350	495	SPU
WB13	1131	Nat.	NA	3200	502	SPU
WB14	1013	B-879	2000	3368	692	SPU
WB15	1152	Black Lion	Noor Jahan	3825	508	SPU
WB16	1177	B-935	B-126	2393	435	SPU
WB17	1138	Mastoo	177	3500	465	SPU
WB18	1174	B-937	B-45	2441	440	SPU
WB19	1181	B-527	1286	3666	NA	SPU
WB20	1081	NA	NA	NA	790	SPU
WB21	1169	B-930	64	3120	390	SPU
WB22	1223	B-832	464	2911	NA	SPU
WB23	1010	B-626	BP-25	2307	652	SPU
WB24	1155	B-937	101/08	3300	443	SPU
WB25	1222	Anmol	Jaji	3745	NA	SPU
WB26	1135	14/09	36220	3349	507	SPU
WB27	1214	Mali	Dheeli	3000	NA	SPU
WB28	985	B-569	4240	3672	812	SPU
WB29	1057	B-823	55/04	2697	654	SPU
WB30	1075	78/05	194 /97	2384	597	SPU
WB31	1199	NA	NA	NA	480	SPU
WB32	1200	NA	NA	NA	NA	SPU
WB33	1180	parwana	chiri	3710	NA	SPU
WB34	1133	Balochi	Shehzai	2900	404	SPU
WB35	1194	NA	NA	NA	555	SPU
WB36	928	-	-	3300	782	SPU
WB37	1080	NA	NA	NA	795	SPU
WB38	1191	B-1004	675	3050	NA	SPU
WB39	1158	B-237	NP-2	3590	420	SPU
WB40	1149	Raja	Malock	3760	487	SPU
WB41	1151	B-64	361	3400	456	SPU
WB42	1004	96	98	2635	701	SPU
WB43	1219	Taaj gujer wala	Sohni	3350	NA	SPU
WB44	1093	Parwana	Malki	3560	667	SPU
WB45	1172	B-1004	623	2800	430	SPU
WB46	1164	B-1000	115	3038	410	SPU
WB47	1146	B-828	358	3600	462	SPU
WB48	1196	NA	NA	3680	NA	SPU
WB49	1148	Nat.	Balochwali	3000	478	SPU
WB50	1137	10.87	39.98	3022	537	SPU
WB51	1210	B-709	63/01	2610	NA	SPU
WB52	1221	Wahlla	Dogran wali	3350	NA	SPU
WB53	1079	NA	NA	NA	721	SPU
WB54	1198	NA	NA	2896	NA	SPU
WB55	1224	B-832	464	2911	NA	SPU
WB56	1140	B-826	162	3520	451	SPU
WB57	1032	Nat.	185 /58	3300	647	SPU
WB58	1037	Changa	Maan Ki	3540	613	SPU
WB59	1144	B-830	44/08	2814	490	SPU
WB60	1117	16.01	22/00 naila	3831	544	SPU
WB61	1170	B-470	23	3400	410	SPU
WB62	1141	Sikandar	Maloki	3310	488	SPU
WB63	1134	17-05	21/02	2783	450	SPU
WB64	1168	B-1023	1123	3050	420	SPU
WB65	933	-	-	3500	743	SPU
WB66	1106	B-882	P-2	3096	NA	SPU
WB67	1132	B-828	647	3011	486	SPU
WB68	B1 (Masno)	NA	NA	NA	NA	Private dairy farm
WB69	B2 (Sikandar)	NA	NA	NA	NA	Private dairy farm
WB70	B3 (Lohar)	NA	NA	NA	NA	Private dairy farm
WB71	1209	B-1006	2	2893	NA	SPU
WB72	B5 (Mamora)	NA	NA	NA	NA	Private dairy farm
WB73	1120	B-305	740	3340	545	SPU
WB74	B6 (4 star)	NA	NA	NA	NA	Private dairy farm
WB75	1092	B-785	2005	3061	597	SPU
WB76	895	B-570	1211	3440	842	SPU
WB77	913	B-294	313	3539	754	SPU
WB78	1054	42749	P-45	2630	595	SPU
WB79	1189	NA	NA	3958	NA	SPU
WB80	1225	B-64	367	4193	NA	SPU
WB81	1195	NA	NA	2865	NA	SPU
WB82	B7 (Shero)	NA	NA	NA	NA	Private dairy farm
WB83	B9 (Super 4 Star)	NA	NA	NA	NA	Private dairy farm
WB84	B10 (Hero)	NA	NA	NA	NA	Private dairy farm
WB85	1022	Nat.	Nagni/12	3895	775	SPU
WB86	990	B-259	1325	3560	715	SPU
WB87	1065	Kajalwala	Ghulab	3560	715	SPU
WB88	1003	B-725	P-075	2129	735	SPU
WB89	1023	Nat.	519	3880	836	SPU
WB90	1185	parwana	Chitti Kaboutri-41	3685	NA	SPU
WB91	1156	B-470	42/04	2729	418	SPU
WB92	1116	Anmol	Malook	3830	587	SPU
WB93	1201	NA	NA	NA	570	SPU
WB94	1077	B-237	285	2465	602	SPU
WB95	B11 (Motni)	NA	NA	NA	NA	Private dairy farm
WB96	B12 (Chand)	NA	NA	NA	NA	Private dairy farm
WB97	1212	Raza Khan wala	Bouli	3100	NA	SPU
WB98	1043	P.I.Shah Wala	370	3840	672	SPU
WB99	1014	B-875	2010	3406	710	SPU
WB100	1182	Sohna	Lundi	3540	NA	SPU
WB101	1104	B-339	42992	2889	550	SPU
WB102	B8 (Hor wala)	NA	NA	NA	NA	Private dairy farm
WB103	1095	Anmol	328	3006	615	SPU
WB104	1227	B-470	26/00	3177	NA	SPU
WB105	1206	Asif wala	Shor kot wali	3500	NA	SPU
WB106	1161	Shaan	Mastani	3350	443	SPU
WB107	B4 (Lal)	NA	NA	NA	NA	Private dairy farm
WB108	1186	B-1012	189/10	2943	460	SPU
WB109	1012	-	657	3558	692	SPU
WB110	1226	Naeem ibrahim wala	Nai Wali	2800	540	SPU
WB111	1163	709	390	3530	405	SPU
WB112	1192	NA	NA	NA	560	SPU
WB113	1139	Anmol	51	3147	530	SPU
WB114	1215	Singhar	Sohavi	3350	490	SPU
WB115	908	B-237	14/98	3285	686	SPU
WB116	1082	NA	NA	NA	730	SPU
WB117	1205	B-1010	370	3022	535	SPU
WB118	1143	B-207	693	3182	483	SPU
WB119	645	B-262	245	3271	672	SPU
WB120	1175	Singhar	Malika	3720	420	SPU
WB121	965	-	-	3200	703	SPU
WB122	1105	47/99	B-3/99	2625	592	SPU
WB123	1204	B-64	360	3465	480	SPU
WB124	1187	NAT	NP20	3641	460	SPU
WB125	1103	42751	12/02 Ghoshi	2961	615	SPU
WB126	1074	597/03	647/04	2476	625	SPU
WB127	784	B-610	770	3462	887	SPU
WB128	1228	B-139	D-19	2342	570	SPU
WB129	1190	NA	NA	3400	550	SPU
WB130	1125	singhar	Mastani	3340	561	SPU
WB131	1110	Jalawala	Chari	3600	637	SPU
WB132	935	-	-	3500	744	SPU
WB133	1197	NA	NA	3650	490	SPU
WB134	1124	Sikandar	Chiri	3500	480	SPU
WB135	1030	Nat.	-	3850	694	SPU
WB136	1162	B-828	694	3589	473	SPU
WB137	1218	B-935	43283	2346	530	SPU
WB138	993	B-620	1693	3648	729	SPU
WB139	1150	B-559	DC-14/09	2889	424	SPU
WB140	1171	Wadda	Pyari	3248	400	SPU
WB141	1229	Mali	769	2950	440	SPU
WB142	1118	NA	NA	NA	554	SPU
WB143	1159	B-478	43377	2864	429	SPU
WB144	1098	B-758	246	2808	583	SPU
WB145	1157	B-260	325	3350	391	SPU
WB146	1034	61/04	102	3030	655	SPU
WB147	1165	Raja	Nili	3350	440	SPU
WB148	1167	B-64	477	2969	400	SPU
WB149	1113	B-78/05	648/04	2825	550	SPU
WB150	1207	B-1004	733	3106	535	SPU
WB151	930	-	-	3200	795	SPU
WB152	1166	B-1003	450	3150	410	SPU
WB153	1007	NA	NA	NA	730	SPU
WB154	1213	B-524	Bhoori	3600	620	SPU
WB155	1070	NAT.	Harni	3500	633	SPU
WB156	1058	B-829	P-23/04	2782	620	SPU
WB157	946	B-294	P-147	3237	690	SPU
WB158	1188	Nat	NP-40	3944	475	SPU
WB159	1130	B43/3.1	P-106	2890	551	SPU
WB160	1230	Sultan	NP-18	2903	425	SPU
WB161	1035	64	502	2943	693	SPU
WB162	1184	B-64	299	3994	515	SPU
WB163	1220	Tahir khan wala	Bouli	3500	560	SPU
WB164	1176	B-935	108/09	3585	450	SPU
WB165	1263			NA	NA	SPU
WB166	1240			NA	NA	SPU
WB167	1048	B-786	B-10/04	2800	NA	SPU
