# Supplementary material for: Population demographic history and population structure for Pakistani Nili-Ravi breeding bulls based on SNP genotyping to identify genomic regions associated with male effects for milk yield and body weight
Source: PLoS One. 2020 Nov 24;15(11):e0242500. doi: 10.1371/journal.pone.0242500 (PMC7685427; doi:10.1371/journal.pone.0242500)
Supplement: S2 Table — (XLSX) [file pone.0242500.s004.xlsx]

## Sheet: S2 Table
Sample ID	EV = 1.66431	EV = 1.47613
WB1	-0.0297337	-0.0449818
WB2	0.0132569	-0.0676604
WB3	-0.0175232	0.0750997
WB4	0.00112233	-0.0350091
WB5	0.0487034	0.152588
WB6	0.142958	0.18667
WB7	0.11102	0.380312
WB8	0.068105	-0.0155343
WB9	0.0193422	0.0275866
WB10	-0.0420051	-0.079915
WB11	-0.00662015	0.110391
WB12	0.0280224	0.0106559
WB13	-0.0779522	-0.0157335
WB14	0.164038	0.210937
WB15	-0.0726552	0.04286
WB16	-0.0290859	-0.0520958
WB17	-0.0936822	0.00205258
WB18	-0.00988781	-0.00187713
WB19	-0.085675	0.030173
WB20	0.163076	-0.0764218
WB21	0.00458272	0.181677
WB22	0.1908	-0.0516966
WB23	-0.0441081	0.0366499
WB24	0.00349965	-0.0412151
WB25	-0.0905138	-0.086935
WB26	-0.116346	-0.0249274
WB27	-0.0252596	-0.0471939
WB28	-0.0654268	-0.104452
WB29	0.0907843	-0.0511546
WB30	0.0198043	0.0728518
WB31	-0.00812578	-0.0404321
WB32	-0.0390021	0.0456179
WB33	-0.0738506	-0.11844
WB34	-0.0549752	-0.0407186
WB35	-0.078217	0.0145671
WB36	-0.00180216	0.0265451
WB37	-0.0110505	0.0701927
WB38	-0.0510894	-0.122389
WB39	0.00438954	0.0331838
WB40	-0.0231705	-0.00110068
WB41	-0.0196728	-0.0091295
WB42	0.318406	-0.111035
WB43	0.0321533	0.0733024
WB44	-0.0394134	0.0177993
WB45	-0.0185056	0.147047
WB46	-0.0632952	-0.0112941
WB47	-0.0714796	0.0485774
WB48	-0.0326409	0.0482999
WB49	0.0168057	0.14883
WB50	0.279752	-0.110658
WB51	0.152508	-0.0118889
WB52	-0.00841163	0.00206627
WB53	-0.0764791	0.00202375
WB54	0.0805215	0.033603
WB55	-0.0247594	0.031467
WB56	-0.0320128	0.018412
WB57	-0.102515	-0.100501
WB58	0.0069515	-0.0294015
WB59	-0.00899225	-0.0232718
WB60	0.230375	-0.0304118
WB61	-0.0662093	-0.0566292
WB62	-0.037477	-0.0183541
WB63	-0.11568	0.00663179
WB64	-0.0342013	-0.0238165
WB65	-0.042024	-0.10527
WB66	0.00815448	-0.0254696
WB67	0.0250153	-0.038936
WB68	-0.0246901	0.012772
WB69	-0.0354312	-0.0768721
WB70	-0.0636863	0.0799918
WB71	-0.0549692	-0.185089
WB72	0.257605	-0.0855266
WB73	0.0178595	-0.0309605
WB74	0.00922015	0.0304666
WB75	0.0236164	-0.0284838
WB76	0.0173875	0.124943
WB77	-0.0355975	-0.0176227
WB78	-0.00388141	0.0386201
WB79	-0.0909387	-0.148472
WB80	-0.103249	-0.0181496
WB81	0.206995	-0.0571039
WB82	-0.0797013	0.0227113
WB83	0.0298534	-0.0581713
WB84	-0.0339712	-0.0243327
WB85	-0.050715	0.00351976
WB86	0.0403959	0.149804
WB87	-0.054904	0.0123382
WB88	-0.0433081	0.079966
WB89	-0.0498981	0.00475583
WB90	0.00332142	0.0249312
WB91	0.135144	0.188863
WB92	-0.0555949	-0.0137941
WB93	-0.00221264	0.0728609
WB94	-0.0653722	-0.0336539
WB95	0.322801	-0.195542
WB96	0.0172485	0.0251836
WB97	0.0222953	-0.0140776
WB98	-0.0185584	-0.0234486
WB99	-0.0120813	-0.000917732
WB100	-0.050421	-0.0843059
WB101	0.149648	-0.0468668
WB102	0.00742423	-0.0167552
WB103	0.0559926	0.284679
WB104	-0.105921	-0.154792
WB105	-0.0343234	0.012524
WB106	-0.0689791	0.0516552
WB107	-0.054158	0.01902
WB108	0.127842	-0.102875
WB109	0.00301647	-0.0665183
WB110	0.020326	0.0195599
WB111	-0.00840528	-0.0094306
WB112	-0.0534482	-0.0263839
WB113	0.0975483	-0.00135928
WB114	-0.00842197	0.0959294
WB115	-0.00239643	-0.0225293
WB116	-0.00681816	0.0779056
WB117	0.0165608	-0.001116
WB118	0.00577789	0.0853735
WB119	0.0128206	-0.0385967
WB120	-0.0434942	-0.00140248
WB121	0.0211038	0.00141805
WB122	0.0320866	-0.00287919
WB123	0.0217372	0.0964737
WB124	-0.0741555	-0.044175
WB125	-0.0822779	-0.06462
WB126	-0.011931	-0.0397526
WB127	-0.0730484	0.0959764
WB128	-0.0695988	0.0803125
WB129	-0.00700024	-0.0477537
WB130	-0.0675354	0.0222414
WB131	-0.00724319	-0.0545538
WB132	-0.00983902	-0.0233946
WB133	0.0131723	-0.0156216
WB134	0.0193401	-0.0270242
WB135	-0.065649	-0.0479891
WB136	-0.00653468	0.0290976
WB137	-0.00958379	0.0193501
WB138	-0.0684368	-0.0160918
WB139	-0.000415988	0.0261811
WB140	-0.0350096	-0.0132223
WB141	-0.0386268	-0.0350923
WB142	0.0315533	0.0361037
WB143	-0.0421896	-0.00894617
WB144	0.0134876	-0.0273583
WB145	-0.0419742	0.0159944
WB146	-0.00656233	-0.033226
WB147	-0.0451097	-0.00483637
WB148	-0.0208959	-0.000337011
WB149	-0.023368	-0.054179
WB150	-0.0541525	0.0222804
WB151	0.0726915	-0.0944934
WB152	-0.0416648	-0.00541058
WB153	-0.0182264	-0.0584177
WB154	0.0296082	-0.000125471
WB155	0.0294968	-0.0810051
WB156	-0.0122634	0.0191285
WB157	0.0208336	0.0034499
WB158	-0.0103217	-0.0181787
WB159	-0.013562	-0.0292461
WB160	-0.0427599	0.0798443
WB161	0.00738411	-0.00906625
WB162	-0.049359	0.101967
WB163	0.100123	-0.0210983
WB164	-0.0215976	0.050224
WB165	0.0217398	-0.121309
WB166	0.114784	-0.0643844
WB167	-0.0460212	-0.0322024
