# Supplementary material for: Population demographic history and population structure for Pakistani Nili-Ravi breeding bulls based on SNP genotyping to identify genomic regions associated with male effects for milk yield and body weight
Source: PLoS One. 2020 Nov 24;15(11):e0242500. doi: 10.1371/journal.pone.0242500 (PMC7685427; doi:10.1371/journal.pone.0242500)
Supplement: S3 Table — (XLSX) [file pone.0242500.s005.xlsx]

## Sheet: S3 Table
SNP ID	Reference	Alternates	NumRuns
S1_15191312	T	C	3
S1_16354711	T	C	5
S1_44767316	C	A	5
S1_44768348	T	G	5
S1_44768469	T	C	5
S1_44768470	T	G	5
S1_44768474	C	G	5
S1_44768489	C	T	5
S1_44768497	C	T	5
S1_44770934	T	C	5
S1_44770966	A	C	5
S1_44771017	C	T	5
S1_44771069	T	G	5
S1_44771072	C	A	5
S1_44789365	T	C	5
S1_44789366	G	A	5
S1_44789368	C	T	5
S1_44789369	G	A	5
S1_44789372	G	C	5
S1_44789376	T	G	5
S1_44789379	C	G	5
S1_44789403	A	G	5
S1_44789405	C	T	5
S1_44789405	C	T,G	5
S1_44796785	C	T	5
S1_44796811	C	T	4
S1_44796837	A	G	3
S1_44801731	G	A	3
S1_44803973	G	A	2
S1_44808803	C	T	1
S1_44808831	C	A	1
S1_44808982	T	C	1
S1_44814274	C	T	1
S1_44814275	G	A	1
S1_44816500	T	A	1
S1_44816516	C	A	0
S1_44816522	C	T	0
S1_44816680	C	A	0
S1_44816737	A	G	0
S1_44816747	C	A	0
S1_44816768	G	A	0
S1_44822370	C	A	0
S1_44869252	T	A	0
S1_44869278	A	T	0
S1_44888335	G	A	0
S1_44941745	G	A	0
S1_44953994	T	C	0
S1_44962126	T	G	0
S1_44962162	G	A	0
S1_44965132	A	C	0
S1_44965137	T	C	0
S1_44965144	G	C	0
S1_44965156	T	G	0
S1_44994700	C	G,A	0
S1_44994708	G	A	0
S1_44994731	A	G	0
S1_44994735	C	T	0
S1_44994754	C	T	0
S1_92336391	G	C	0
S1_92336401	G	C	0
S1_131248505	C	A	0
S1_188410098	A	C	0
S1_192934970	C	T	0
S2_33806503	G	C	0
S2_52416487	C	T	0
S2_52416507	G	C	0
S2_52422111	G	C	0
S2_52431300	C	G	0
S2_52431310	C	T	0
S2_52431315	G	A	0
S2_52431318	G	C	0
S2_52528441	C	T	0
S2_52613536	C	A	0
S2_52613541	C	A,G	0
S2_52613564	G	T	0
S2_52613570	G	A	0
S2_52613573	T	C	0
S2_52722330	C	T	0
S2_52722338	C	T	0
S2_54600636	C	A	0
S2_54600637	G	A	0
S2_54600657	G	A	0
S2_117813429	A	C	0
S2_150007173	A	G	0
S2_150007179	A	G	0
S2_158563066	A	G	0
S3_6479611	G	A	0
S3_24383349	G	A	1
S3_24383358	A	C	1
S3_25215126	C	T	1
S3_62973713	A	T	1
S3_62973739	T	G	1
S3_62973760	A	G	1
S3_63022401	G	C	1
S3_73018168	G	A	2
S3_85681395	C	T	3
S3_85681398	A	C	3
S3_85681409	A	C	3
S3_85681413	A	C	3
S3_85681417	A	G	3
S3_85681428	C	T	3
S3_85681452	C	A	3
S3_85681457	G	A	3
S3_85681458	T	A	3
S3_110611350	C	A	3
S3_110611367	C	A	3
S3_110690614	C	T	3
S3_110700629	A	G	3
S3_110700637	G	A	3
S3_119151822	T	G	3
S3_119151872	G	A	3
S3_132920027	G	C	2
S3_132920037	T	C	2
S3_132920039	C	T	2
S3_132920054	G	A	2
S3_132920065	C	T	2
S3_132920076	G	A	2
S3_132926544	T	C,G	2
S3_132926545	G	A	2
S3_132926571	T	C	2
S3_132926584	T	C	1
S3_139183661	A	G,T	0
S3_139183666	G	C	0
S3_139183679	C	A	0
S3_139183691	C	A	0
S3_157275674	C	T	0
S3_158531052	G	A	0
S3_158531102	C	A	0
S4_18165084	C	T	0
S4_18165094	T	C	0
S4_22847806	A	T	0
S4_45643383	G	A	0
S4_45652622	A	G	0
S4_61902252	C	T	0
S4_119586645	A	G	0
S4_119590312	C	T	0
S4_119590338	G	-,A	0
S4_119590415	T	C	0
S4_119590459	C	T	0
S4_119590469	G	C	0
S4_119590486	A	G	0
S4_119590497	C	T	0
S4_119590500	T	C	0
S4_119590505	T	G	0
S4_119590519	G	A	0
S4_119590523	C	A	0
S4_119590525	T	C	0
S4_119590622	C	A	0
S4_122343668	G	A	0
S4_122343674	G	A	0
S4_122343702	A	C	0
S4_122574746	C	A	0
S4_162365162	C	T	0
S4_162365163	G	A	0
S4_162365195	T	G	0
S4_162365217	A	G	0
S4_162365273	A	G	0
S5_28262603	C	T	0
S5_28262614	A	G	0
S5_28262618	G	A	0
S5_38805193	T	C	0
S5_52250357	A	G	0
S5_61156165	A	G	0
S5_61156192	A	G	0
S5_72004606	G	A	1
S5_74205418	T	C	1
S5_74243689	C	T	2
S5_74243757	G	A	2
S5_74243790	A	G	2
S5_74253109	G	A	2
S5_74253120	C	T	2
S5_74253142	C	T	2
S5_74253151	A	G	2
S5_74331143	A	C	2
S5_74331152	C	T	2
S5_74331163	A	C	2
S5_74331178	G	T	2
S5_74331181	G	A	2
S5_74331270	T	C	2
S5_74331278	T	A	2
S5_76080157	C	T	2
S5_76080160	C	T	2
S5_76080170	A	C	2
S5_76080178	C	A	2
S5_76080188	G	A	2
S5_76080192	A	C	2
S5_76082193	T	G	2
S5_76082193	T	G,C	2
S5_76082239	T	C,A	2
S5_76082423	G	C	1
S5_76082436	T	A	1
S5_76082457	C	T	1
S5_76082661	A	T	1
S5_76084952	A	C	1
S5_76084954	A	C,G	1
S5_76084968	C	T	1
S5_76085002	T	G	1
S5_76085056	G	A	0
S5_76085065	C	G,T	0
S5_76085073	A	G	0
S5_76085077	C	T	0
S5_76085079	C	A	0
S5_76085344	G	A	0
S5_76085348	G	A	0
S5_76086125	C	G	0
S5_76086377	A	G	0
S5_76086384	C	G	0
S5_76086385	C	A	0
S5_76086409	C	G	0
S5_76086419	C	G	0
S5_76086421	C	G	0
S5_76086432	G	T	0
S5_76087193	G	A	0
S5_76087228	G	T	0
S5_76087229	G	T	0
S5_76087233	G	A	0
S5_76087246	G	A	0
S5_76087270	C	G	0
S5_76087270	C	G,A	0
S5_76087289	G	A	0
S5_76087291	A	C	0
S5_76087321	C	T	0
S5_76087442	C	T	0
S5_76087445	G	A	0
S5_76087447	G	A	0
S5_76087453	C	A	0
S5_76087474	G	A	0
S5_76089459	C	T	0
S5_76090890	A	G	0
S5_76090893	A	C	0
S5_76090921	G	A	0
S5_76090932	C	G	0
S5_76090933	T	C	0
S5_76090945	G	T	0
S5_76091261	C	T	0
S5_76091279	G	T	0
S5_76091285	G	T	0
S5_76091292	A	T	0
S5_76091296	T	G,A	0
S5_76091298	A	G	0
S5_76091299	G	A	0
S5_76091306	T	G	0
S5_76091312	C	T	0
S5_76091313	C	T	0
S5_76091324	C	A	0
S5_76091326	T	G	0
S5_76091331	G	A	0
S5_76091333	C	T	0
S5_76091699	C	T	0
S5_76091700	G	A	0
S5_76091709	T	C	0
S5_76092086	A	T	0
S5_76092102	G	T	0
S5_76092111	C	T	0
S5_76092115	C	G	0
S5_76092635	G	A	0
S5_76093786	A	G	0
S5_76094717	A	G	0
S5_76094756	C	T	0
S5_76094757	A	G	0
S5_76094972	C	A	0
S5_76094989	G	A	0
S5_76096204	A	G	0
S5_76098182	A	T	0
S5_76098204	G	T	0
S5_76106464	T	C	0
S5_76106472	A	G	0
S5_76106486	G	A	0
S5_76106494	G	T	0
S5_76106554	G	A	0
S5_76106562	G	A	0
S5_76107971	C	T	0
S5_76107972	A	G	0
S5_76107996	T	G	0
S5_76116486	G	A	0
S5_76116498	G	A	0
S5_76116500	T	G	0
S5_76116504	G	A	0
S5_76116507	G	A	0
S5_76116516	T	A	0
S5_76116536	C	T	0
S5_76116648	T	C	0
S5_76116652	C	T	0
S5_76116669	T	A	0
S5_76116676	C	A	0
S5_76117758	A	C	0
S5_76117760	G	T	0
S5_76117798	C	T	0
S5_76117802	A	T	0
S5_76117816	C	G	0
S5_76117817	A	T	0
S5_76117836	G	C	0
S5_76117838	C	G	0
S5_76117854	T	C	0
S5_76117854	T	C,A	0
S5_76117866	C	T	0
S5_76117872	A	G	0
S5_76117882	C	T	0
S5_76117888	C	G	0
S5_76117890	A	C	0
S5_76117899	C	T	0
S5_76117907	A	G	0
S5_76117919	A	G	0
S5_76120617	G	A	0
S5_76120625	T	C	0
S5_76120627	T	G	0
S5_76120628	G	A	0
S5_76120820	G	A	0
S5_76121052	G	A	0
S5_76121096	A	C	0
S5_76121099	T	G	0
S5_76121563	C	T	0
S5_76121567	A	G	0
S5_76121575	C	A	0
S5_76121576	A	C	0
S5_76121770	C	T	0
S5_76121803	C	T	0
S5_76125166	G	C,A	0
S5_76125166	G	C,T	0
S5_76125171	C	T	0
S5_76125172	C	G,A	0
S5_76125183	T	A,G	0
S5_76132545	C	T	0
S5_76171682	G	T	0
S5_76171688	G	A	0
S5_76171695	G	A	0
S5_76171703	T	C	0
S5_76171708	T	G	0
S5_76171709	G	C	0
S5_76171731	C	G	0
S5_76175630	C	T	0
S5_76177744	C	G	0
S5_76177748	G	C	0
S5_76178532	T	C	0
S5_76178538	T	C	0
S5_76178539	C	T	0
S5_76178591	G	A	0
S5_76180294	C	A	0
S5_76180298	C	G	0
S5_76180312	T	C	0
S5_76181267	C	T	0
S5_76181283	T	C	0
S5_76182145	G	A	0
S5_76182148	G	T	0
S5_76182157	C	A	0
S5_76182167	T	C	0
S5_76182168	T	G,A	0
S5_76182169	C	A	0
S5_76182175	C	T	0
S5_76182195	C	T	0
S5_76184755	C	T	0
S5_76184791	C	A	0
S5_76184792	G	A	0
S5_76184798	G	A	0
S5_76184803	G	T	0
S5_76185532	G	A	0
S5_76185572	G	A	0
S5_76188263	A	G	0
S5_95099542	G	A	0
S5_99726806	G	T	0
S6_40685784	G	T	0
S6_41334655	A	G	0
S6_56958883	A	T	0
S6_57128044	C	G	0
S6_57128060	T	G	0
S6_57128067	C	G	0
S6_85097977	C	T	0
S6_85098014	C	A	0
S6_120498701	G	T	0
S6_120498707	T	C	0
S6_120498713	C	T	0
S6_120498750	G	A	0
S6_120498752	T	C	0
S7_18996144	T	C	0
S7_23218710	G	A	0
S7_24594288	G	T	0
S7_37899108	T	C	0
S7_49497027	C	T	0
S7_49497038	T	C	0
S7_49497045	T	G	0
S7_81121599	T	C	0
S7_81258648	A	G	0
S7_81332955	C	T	0
S7_81343537	T	A	0
S7_81428282	C	T	0
S7_81437762	C	T	0
S7_81456467	C	T	0
S7_81467407	A	C	0
S7_110543097	G	A	0
S7_110543105	C	T	0
S7_110543114	C	T	0
S7_110543120	C	T	0
S7_110543133	G	A	0
S7_111752089	A	G	0
S7_111752195	T	G	0
S7_111752234	C	T	0
S8_469	G	C	0
S8_33310	G	C	0
S8_13349517	C	A	0
S8_52218914	C	A	0
S8_52218951	G	A	0
S8_52218955	A	G	0
S8_52218967	C	T	0
S8_71985125	A	G	0
S9_5104828	T	C	0
S9_5104837	G	A	0
S9_31196677	T	A	0
S9_34136072	C	T	0
S9_83494935	T	C	0
S9_84694747	T	C	0
S9_87555950	G	T	0
S9_87555952	G	T	0
S9_87555954	C	A	0
S9_87555956	T	G	0
S9_87555974	C	G	0
S9_87555980	G	A	0
S9_87555982	G	C	0
S9_95195625	T	A	0
S9_95195628	C	A	0
S9_95195635	C	A	0
S9_95335859	C	T	0
S10_4525473	A	G	7
S10_4525494	T	C	13
S10_39925912	G	A	14
S10_40765455	G	A	14
S10_40765475	G	A	14
S10_40765487	C	G	14
S10_40765506	G	A	14
S10_40765509	T	C	15
S10_58174294	C	A	15
S10_58174299	G	T	15
S10_58174315	T	A	15
S10_98781400	C	T	17
S10_104228266	T	G	17
S10_104228279	C	A	17
S10_104228284	G	C	17
S10_104228300	T	C	17
S10_104228310	T	G	17
S10_104228317	G	C	17
S10_104228321	A	T	17
S10_104234176	C	T	17
S10_104234184	G	T	17
S10_104234186	A	T	17
S10_104234190	G	T	17
S10_104234194	G	T,C	17
S10_104234195	C	T	17
S10_104234197	G	T	17
S10_104234352	A	C,T	9
S10_104234808	C	G	7
S10_104234808	C	G,T	7
S10_104234814	C	A	6
S10_104234826	A	G	6
S10_104234830	G	A	6
S10_104234838	A	G	4
S10_104234847	G	C,T	3
S10_104234852	G	A,T	2
S10_104236547	C	T	2
S10_104236551	T	G	1
S10_104236568	C	A	1
S10_104237145	C	A	1
S10_104237148	G	T	1
S10_104237155	C	T	1
S10_104237167	C	A	1
S10_104237180	G	T	1
S10_104237182	G	C	1
S10_104237185	G	C	1
S10_104241847	C	T	0
S10_104241850	T	C	0
S10_104241851	T	A	0
S10_104241854	C	T	0
S10_104241859	A	C	0
S10_104241860	G	T	0
S10_104241861	G	T	0
S10_104241863	G	T	0
S10_104241881	G	T	0
S10_104241888	C	T	0
S10_104241897	T	C	0
S10_104252615	T	G	0
S10_104252617	T	G	0
S10_104252618	C	A	0
S10_104252625	G	T	0
S10_104252628	T	G,A	0
S10_104252649	G	-,C	0
S10_104252649	G	A,C	0
S10_104252657	C	A	0
S10_104252662	C	A	0
S10_104252663	C	G	0
S10_104252665	G	T	0
S10_104252833	C	G	0
S10_104252847	C	T	0
S10_104252849	G	C	0
S10_104252863	G	T	0
S10_104252866	G	A	0
S10_104252882	C	T	0
S10_104252883	G	A	0
S10_104253933	C	A	0
S10_104253940	C	G	0
S10_104253945	T	A	0
S10_104253949	C	A	0
S10_104253949	C	A,G	0
S10_104253955	C	A	0
S10_104253956	T	A	0
S10_104253975	A	G	0
S10_104253980	T	C	0
S10_104254224	C	A	0
S10_104254227	A	T	0
S10_104254230	G	C	0
S10_104254236	G	C	0
S10_104254243	G	A	0
S10_104254248	A	G	0
S10_104254252	C	G,A	0
S10_104254257	T	A	0
S10_104254258	G	C	0
S10_104254260	C	T	0
S10_104254265	A	T	0
S10_104254266	C	T	0
S10_104254268	T	G	0
S10_104254269	G	A	0
S10_104254278	C	T	0
S10_104254280	G	C	0
S10_104256912	C	T	0
S10_104256922	G	T	0
S10_104256931	C	A	0
S10_104256933	A	C,T	0
S10_104256941	C	T	0
S10_104256943	G	T	0
S10_104256960	T	C,A	0
S10_104258930	A	C	0
S10_104258936	G	C	0
S10_104258957	T	A	0
S10_104258959	A	C	0
S10_104258962	C	A	0
S10_104258963	A	T	0
S10_104258964	G	C	0
S10_104258974	A	G	0
S10_104258979	T	A	0
S10_104259116	G	T	0
S10_104260266	C	G	0
S10_104260279	T	A	0
S10_104260284	C	T	0
S10_104260292	C	A	0
S10_104260293	A	T	0
S10_104260304	A	G	0
S10_104261037	C	T	0
S10_104261048	G	C	0
S10_104261056	G	A	0
S10_104261076	C	T	0
S10_104261084	A	T,G	0
S10_104261142	C	A,G	0
S10_104261386	C	A	0
S10_104261394	A	C	0
S10_104261408	C	T	0
S10_104261435	C	A	0
S10_104261596	C	G	0
S10_104261622	C	A	0
S10_104261623	A	T,C	0
S10_104261640	T	A,C	0
S10_104262724	C	T	0
S10_104262748	G	T	0
S10_104262751	A	T	0
S10_104262758	A	C	0
S10_104262773	G	A	0
S10_104263646	A	T	0
S10_104263651	T	A	0
S10_104263670	C	G	0
S10_104263678	A	T	0
S10_104263680	C	T	0
S10_104263684	T	C	0
S10_104263697	A	G	0
S10_104265529	A	T	0
S10_104265537	C	A	0
S10_104265544	C	T	0
S10_104265568	G	A	0
S10_104265581	C	A	0
S10_104265648	C	A	0
S10_104265658	C	G	0
S10_104265663	A	T	0
S10_104265689	C	A	0
S10_104265691	C	A	0
S10_104265692	C	T	0
S10_104266823	C	A	0
S10_104266850	A	C	0
S10_104268847	T	A	0
S10_104268865	C	A	0
S10_104268887	C	T	0
S10_104275246	C	A	0
S10_104275254	T	A	0
S10_104275262	A	T	0
S10_104275266	G	T	0
S10_104275275	T	C	0
S10_104275547	G	A	0
S10_104275548	C	T	0
S10_104275551	C	G	0
S10_104275555	C	A	0
S10_104275559	C	T	0
S10_104275561	C	A	0
S10_104275581	C	G	0
S10_104275595	C	T	0
S10_104278487	C	T	0
S10_104278499	C	A	0
S10_104278501	G	T	0
S10_104279462	T	C	0
S10_104280956	C	T	0
S10_104280957	A	C	0
S10_104280967	C	A	0
S10_104280981	G	A	0
S10_104280990	A	C	0
S10_104280991	G	A	0
S10_104281010	C	A	0
S10_104281011	C	T	0
S10_104281018	T	A	0
S10_104281019	T	A	0
S10_104281098	G	C,T	0
S10_104281126	A	C	0
S10_104281127	C	A,G	0
S10_104281130	T	A	0
S10_104281131	G	T	0
S10_104281136	T	G	0
S10_104281137	C	A	0
S10_104281139	C	A	0
S10_104281140	G	C	0
S10_104281142	G	A,T	0
S10_104281143	T	C	0
S10_104281274	A	G	0
S10_104281370	G	C	0
S10_104287188	A	C	0
S10_104287213	A	T	0
S10_104287237	T	G	0
S10_104301111	C	G	0
S10_104301163	G	A	0
S10_104301884	A	T	0
S10_104301908	C	A	0
S10_104301915	C	T,A	0
S10_104301929	C	T	0
S10_104301930	C	T	0
S10_104302374	G	T	0
S10_104302406	C	T	0
S10_104302582	C	T	0
S10_104302613	G	C	0
S10_104302619	C	G	0
S10_104303744	G	T	0
S10_104303749	A	T	0
S10_104303756	C	A	0
S10_104303761	C	T	0
S10_104303765	G	C	0
S10_104303765	G	C,A	0
S10_104303781	G	T	0
S10_104303783	C	A	0
S10_104303825	G	C	0
S10_104303827	C	T	0
S10_104303832	A	T	0
S10_104303865	A	G	0
S10_104303869	G	A	0
S10_104303869	G	A,T	0
S10_104303948	T	A	0
S10_104303961	T	G	0
S10_104303964	T	G	0
S10_104303965	C	G	0
S10_104303966	T	G	0
S10_104303972	A	T	0
S10_104303997	G	T	0
S10_104303998	C	T	0
S10_104304507	G	T	0
S10_104305133	A	C	0
S10_104305160	C	T	0
S10_104305182	C	T	0
S10_104314971	C	T	0
S10_104316293	G	A	0
S10_104318700	G	T	0
S10_104318949	C	G	0
S10_104318950	C	G	0
S10_104318951	T	G	0
S10_104318957	C	A	0
S10_104318974	G	T	0
S10_104318980	T	C,G	0
S10_104318982	G	A	0
S10_104318983	T	A	0
S10_104318987	T	A	0
S10_104318993	C	A	0
S10_104318997	G	T	0
S10_104319029	C	G	0
S10_104319053	T	A	0
S10_104319062	G	C	0
S10_104319067	C	A	0
S10_104319068	C	T	0
S10_104319076	C	T	0
S10_104319081	C	T	0
S10_104319299	G	T	0
S10_104319303	A	C	0
S10_104319305	G	C	0
S10_104319309	G	A	0
S10_104319321	G	A	0
S10_104319322	C	A	0
S10_104319332	C	G	0
S10_104319345	G	A	0
S10_104319347	C	G	0
S10_104319349	A	G	0
S10_104320485	C	G	0
S10_104320493	C	A	0
S10_104320496	C	A	0
S10_104320502	C	G	0
S10_104320511	C	T,A	0
S10_104320512	C	T	0
S10_104320528	A	G	0
S10_104320530	C	T	0
S10_104320532	G	C	0
S10_104320536	G	T	0
S10_104320544	T	A	0
S10_104320550	A	T	0
S10_104321750	C	A	0
S10_104321753	T	C	0
S10_104321760	T	C	0
S10_104321770	C	T	0
S10_104321778	G	A	0
S10_104321791	G	A	0
S10_104321791	G	A,C	0
S10_104321791	G	A,T	0
S10_104321802	A	C	0
S10_104321809	A	T	0
S10_104321823	C	A	0
S10_104321834	C	G	0
S10_104321841	T	A	0
S10_104321856	C	A	0
S10_104321858	G	C	0
S10_104321861	G	T	0
S10_104321863	C	T	0
S10_104321869	C	A	0
S10_104321870	C	T,A	0
S10_104321872	G	C	0
S10_104323409	G	C	0
S10_104323450	A	G	0
S10_104323455	T	A	0
S10_104324629	G	A	0
S10_104328589	A	T	0
S10_104328597	C	T	0
S10_104328601	T	G	0
S10_104328602	C	G	0
S10_104328608	G	C	0
S10_104328627	C	G	0
S10_104328640	G	C	0
S10_104328642	C	T	0
S10_104328646	C	A	0
S10_104329783	T	A	0
S10_104329806	G	T	0
S10_104329845	A	C,G	0
S10_104331048	C	T	0
S10_104331049	T	C	0
S10_104331055	G	C	0
S10_104331058	A	C	0
S10_104331073	G	C	0
S10_104331079	A	G	0
S10_104331080	A	G	0
S10_104333734	G	T	0
S10_104333747	T	A	0
S10_104333754	C	T	0
S10_104333760	C	T	0
S10_104333775	T	A	0
S10_104333776	C	T	0
S10_104334848	T	A	0
S10_104334858	C	T	0
S10_104334860	T	C	0
S10_104334861	G	C	0
S10_104334868	A	C	0
S10_104334891	G	A	0
S10_104334982	G	T	0
S10_104334985	C	G	0
S10_104334996	A	T	0
S10_104334999	C	T	0
S10_104335000	T	G	0
S10_104335001	G	C	0
S10_104335014	T	G	0
S10_104335034	C	A	0
S10_104335048	G	A	0
S10_104335049	A	T	0
S10_104335057	C	T	0
S10_104335079	C	T	0
S10_104335087	C	T	0
S10_104335089	C	T	0
S10_104337020	C	G	0
S10_104337046	A	C	0
S10_104337047	A	T	0
S10_104337064	A	C,T	0
S10_104338056	G	A	0
S10_104339463	T	A	0
S10_104339467	T	C,A	0
S10_104339481	A	C	0
S10_104339482	A	T	0
S10_104339483	G	C	0
S10_104339494	C	A	0
S10_104339503	C	T	0
S10_104339511	C	T	0
S10_104339532	A	T	0
S10_104339537	G	A	0
S10_104339542	T	A	0
S10_104339558	C	A	0
S10_104339580	C	A	0
S10_104339581	A	T	0
S10_104339585	G	C	0
S10_104339930	C	G	0
S10_104339946	C	G	0
S10_104339954	T	G	0
S10_104339954	T	G,A	0
S10_104339960	G	C	0
S10_104339974	C	T	0
S10_104339978	G	T	0
S10_104339979	T	C,G	0
S10_104339980	G	A	0
S10_104345548	T	C	0
S10_104345621	C	G	0
S10_104345623	A	T	0
S10_104345639	A	T	0
S10_104345640	G	C	0
S10_104346292	G	T	0
S10_104346310	C	A	0
S10_104346512	T	A	0
S10_104347188	T	C	0
S10_104347202	A	G	0
S10_104347209	C	T	0
S10_104347210	C	A	0
S10_104347213	T	A	0
S10_104347219	G	A	0
S10_104347229	C	A	0
S10_104347230	C	G,A	0
S10_104348757	A	T	0
S10_104348761	G	C	0
S10_104348766	C	G	0
S10_104348769	C	G	0
S10_104348771	A	T	0
S10_104348781	C	A	0
S10_104348787	A	T,G	0
S10_104348788	G	C	0
S10_104348793	G	A	0
S10_104348803	C	T	0
S10_104348804	G	A	0
S10_104350346	G	T	0
S10_104350350	A	T	0
S10_104350377	C	T	0
S10_104350378	T	G	0
S10_104350958	T	G	0
S10_104351433	C	A	0
S10_104351436	C	T	0
S10_104351444	G	A	0
S10_104351453	C	A	0
S10_104351454	G	T	0
S10_104351461	G	A	0
S10_104351463	C	T	0
S10_104351470	C	A	0
S10_104351903	G	C	0
S10_104352220	C	T	0
S10_104352855	T	C	0
S10_104352867	A	G	0
S10_104352868	C	G	0
S10_104352869	C	G	0
S10_104352877	C	A	0
S10_104352890	C	T	0
S10_104352921	G	A	0
S10_104352981	C	A	0
S10_104352983	G	A	0
S10_104352996	T	A	0
S10_104352997	C	G	0
S10_104353850	A	C	0
S10_104353885	G	A	0
S10_104355066	C	A	0
S10_104355223	T	C	0
S10_104355248	G	T	0
S10_104355249	T	C	0
S10_104355257	A	G	0
S10_104357824	T	C	0
S10_104357826	G	A	0
S10_104357832	G	C	0
S10_104358659	G	A	0
S10_104359504	T	A	0
S10_104359536	C	A	0
S10_104359539	T	A	0
S10_104360263	C	G,A	0
S10_104360801	G	C	0
S10_104360814	C	T	0
S10_104360825	C	T	0
S10_104360845	G	A	0
S10_104361029	C	T	0
S10_104362911	C	T	0
S10_104371580	C	A	0
S10_104371590	C	T	0
S10_104371595	T	G	0
S10_104371601	G	A	0
S10_104371625	C	G	0
S10_104371630	A	C	0
S10_104372038	T	A	0
S10_104372058	C	G	0
S10_104372063	T	A	0
S10_104372072	G	C	0
S10_104372086	C	T	0
S10_104372091	C	T	0
S10_104372237	T	A	0
S10_104372243	G	A	0
S10_104372248	T	A	0
S10_104372249	G	A	0
S10_104372258	T	G	0
S10_104372264	A	C	0
S10_104372275	G	A	0
S10_104372279	C	A	0
S10_104372281	T	A	0
S10_104372284	T	G	0
S10_104372288	C	T	0
S10_104372289	G	T	0
S10_104372290	C	A,T	0
S10_104372293	G	A	0
S10_104373260	C	T,G	0
S10_104373276	C	G	0
S10_104373290	T	G	0
S10_104373295	C	G	0
S10_104373300	G	T	0
S10_104373309	C	T	0
S10_104374568	G	A	0
S10_104374569	T	G	0
S10_104374570	G	T	0
S10_104374572	T	C	0
S10_104374582	C	T	0
S10_104374583	C	T	0
S10_104374586	A	G	0
S10_104374590	A	G	0
S10_104374597	A	T	0
S10_104375885	T	C	0
S10_104375889	T	C	0
S10_104375890	C	A	0
S10_104375891	A	T	0
S10_104375914	G	A	0
S10_104375915	C	A	0
S10_104375918	G	T,A	0
S10_104375923	C	A	0
S10_104375924	G	A	0
S10_104375931	G	C	0
S10_104375939	C	A	0
S10_104375943	C	A	0
S10_104376093	A	T	0
S10_104376101	T	G	0
S10_104376103	C	A	0
S10_104376104	G	T	0
S10_104376105	C	G	0
S10_104376106	C	T	0
S10_104376119	G	C	0
S10_104376138	T	C	0
S10_104376147	T	A	0
S10_104377167	A	C	0
S10_104377179	A	T	0
S10_104377189	C	A	0
S10_104377190	C	A	0
S10_104377202	G	A	0
S10_104377202	G	A,T	0
S10_104377203	T	A	0
S10_104378779	A	T	0
S10_104378782	C	A	0
S10_104378792	C	T	0
S10_104378793	A	T	0
S10_104378794	C	G	0
S10_104378805	A	G	0
S10_104378810	C	G	0
S10_104378814	C	G	0
S10_104378815	A	G	0
S10_104378820	A	T	0
S10_104378824	G	A,C	0
S10_104379865	C	T	0
S10_104379872	C	T	0
S10_104379884	A	T	0
S10_104379888	C	T	0
S10_104379902	T	C	0
S10_104379907	A	C	0
S10_104379915	C	T	0
S10_104379916	G	A	0
S10_104382604	G	T	0
S10_104382610	C	T	0
S10_104382611	T	A	0
S10_104382612	C	G	0
S10_104382612	C	G,T	0
S10_104382625	T	A	0
S10_104382633	T	C	0
S10_104382646	C	A	0
S10_104382698	C	T,A	0
S10_104382876	C	T	0
S10_104382878	A	G	0
S10_104382901	G	T	0
S10_104383144	G	T	0
S10_104386299	A	C	0
S10_104386308	G	T	0
S10_104386321	C	T	0
S10_104392717	A	T	0
S10_104392764	A	C	0
S10_104396391	C	T	0
S10_104396404	C	T	0
S10_104396421	C	A	0
S10_104396424	C	T	0
S10_104396436	C	T	0
S10_104398043	A	T	0
S10_104401811	G	T	0
S10_104401831	T	A	0
S10_104408048	C	A	0
S10_104408050	G	C	0
S10_104408055	C	A	0
S10_104408057	A	T	0
S10_104408066	G	A	0
S10_104408082	T	A	0
S10_104408090	G	C	0
S10_104408091	C	G	0
S10_104408095	T	G	0
S10_104408096	A	C	0
S10_104408681	T	G	0
S10_104410960	G	T	0
S10_104411075	G	T	0
S10_104411098	G	T,C	0
S10_104411103	T	A,G	0
S10_104411104	T	A	0
S10_104416331	G	T	0
S10_104416348	C	T	0
S10_104416352	C	G	0
S10_104416363	C	G	0
S10_104416404	C	A	0
S10_104416428	A	G,T	0
S10_104416442	A	G	0
S10_104416452	G	C	0
S10_104416452	G	C,T	0
S10_104416511	C	G	0
S10_104416516	G	C	0
S10_104416526	T	G	0
S10_104416529	G	T	0
S10_104416529	G	T,C	0
S10_104416530	G	C	0
S10_104416537	A	T	0
S10_104416563	C	A	0
S10_104422235	A	T	0
S10_104422293	A	G	0
S10_104422567	C	T	0
S10_104422568	G	A	0
S10_104422608	A	C	0
S10_104422622	C	A	0
S10_104422807	C	T	0
S10_104422808	G	C	0
S10_104422812	G	A	0
S10_104422830	A	T	0
S10_104422831	G	T	0
S10_104423039	C	A	0
S10_104423077	A	G	0
S10_104426064	A	T	0
S10_104426097	C	T	0
S10_104427485	T	C	0
S10_104428180	A	G	0
S10_104428205	C	A	0
S10_104428717	T	A	0
S10_104428729	A	G	0
S10_104428756	C	T	0
S10_104428757	C	A	0
S10_104428758	A	T	0
S10_104428764	C	T,A	0
S10_104428767	G	A	0
S10_104428774	T	C	0
S10_104430086	C	G	0
S10_104430109	T	A	0
S10_104430119	C	A	0
S10_104430120	C	A	0
S10_104430124	C	A	0
S10_104431243	A	T	0
S10_104431257	G	A	0
S10_104431617	C	T	0
S10_104431624	T	G	0
S10_104431637	A	G	0
S10_104431641	G	A	0
S10_104431802	C	G	0
S10_104431826	T	C	0
S10_104431836	T	G	0
S10_104431838	G	A	0
S10_104432199	A	C	0
S10_104432199	A	C,G	0
S10_104432199	A	C,T	0
S10_104434085	A	C	0
S10_104434098	G	C	0
S10_104434234	A	G	0
S10_104436842	A	C	0
S10_104436852	G	A	0
S10_104436853	A	C	0
S10_104436854	T	A	0
S10_104436862	C	G	0
S10_104436884	A	C,T	0
S10_104436885	G	C	0
S10_104439382	A	C	0
S10_104439390	T	G	0
S10_104439392	C	A	0
S10_104439393	A	T,C	0
S10_104439394	G	C	0
S10_104439397	G	T	0
S10_104439410	C	T	0
S10_104439425	T	C	0
S10_104439426	G	T	0
S10_104439427	C	T	0
S10_104439492	G	A	0
S10_104439497	C	G	0
S10_104439497	C	G,T	0
S10_104440561	C	T	0
S10_104440571	C	G	0
S10_104440580	G	T	0
S10_104440609	A	C	0
S10_104443219	G	T	0
S10_104443220	A	G	0
S10_104443228	C	T	0
S10_104443237	G	A	0
S10_104443239	G	A	0
S10_104443253	C	A	0
S10_104443259	G	T	0
S10_104444753	C	A	0
S10_104444754	A	G	0
S10_104447041	A	C	0
S10_104447074	G	A	0
S10_104447100	G	C	0
S10_104447106	C	G	0
S10_104447109	T	A	0
S10_104447116	C	A	0
S10_104447122	A	T,G	0
S10_104447131	A	T	0
S10_104447138	A	T	0
S10_104447139	G	T	0
S10_104447141	A	G	0
S10_104447145	A	T	0
S10_104447152	C	T	0
S10_104447154	C	T	0
S10_104447361	T	G,A	0
S10_104447387	G	T	0
S10_104448633	C	A	0
S10_104448641	T	A,C	0
S10_104448642	A	T	0
S10_104448652	A	C	0
S10_104448653	A	G	0
S10_104448654	C	T	0
S10_104448658	T	A	0
S10_104448863	G	C	0
S10_104449753	T	G	0
S10_104449761	T	A	0
S10_104449763	C	T	0
S10_104449772	C	T	0
S10_104449781	A	C	0
S10_104449793	G	C	0
S10_104449798	T	C	0
S10_104449811	A	G	0
S10_104451840	G	A	0
S10_104451863	C	G	0
S10_104452063	G	C	0
S10_104454245	G	T	0
S10_104454256	C	T	0
S10_104454266	G	T	0
S10_104454270	C	G	0
S10_104454273	G	T,A	0
S10_104454277	A	T	0
S10_104454281	G	T	0
S10_104454987	C	G	0
S10_104455013	A	T	0
S10_104455013	A	T,G	0
S10_104455014	G	C	0
S10_104455021	G	T	0
S10_104455023	G	A	0
S10_104455024	A	C	0
S10_104455026	C	G	0
S10_104455030	G	A	0
S10_104455581	C	T	0
S10_104456054	T	C	0
S10_104456056	G	A	0
S10_104456057	T	C	0
S10_104456065	T	A	0
S10_104457108	G	T	0
S10_104457119	A	C	0
S10_104457125	T	G	0
S10_104457126	A	C	0
S10_104457143	C	A	0
S10_104457144	A	C	0
S10_104457155	C	T	0
S10_104457164	A	C,G	0
S10_104457512	T	A	0
S10_104457520	T	G	0
S10_104457521	C	A	0
S10_104457522	C	A	0
S10_104457523	G	C	0
S10_104457524	C	G	0
S10_104457534	A	C	0
S10_104457536	C	G	0
S10_104457551	T	A	0
S10_104457552	C	A	0
S10_104457557	C	T	0
S10_104457558	G	A	0
S10_104457609	C	G	0
S10_104462391	G	C	0
S10_104462400	T	A	0
S10_104462422	A	T	0
S10_104462429	A	T	0
S10_104462435	G	A	0
S10_104462436	A	T	0
S10_104462437	C	T	0
S10_104462443	C	T	0
S10_104462445	C	A	0
S10_104469142	A	C	0
S10_104469155	A	G	0
S10_104469175	A	T	0
S10_104469178	C	G	0
S10_104469185	C	A	0
S10_104478022	T	G	0
S10_104478023	C	A	0
S10_104478026	G	T	0
S10_104478029	C	T	0
S10_104478031	A	C	0
S10_104478034	A	C	0
S10_104478037	C	A	0
S10_104478044	T	G	0
S10_104478049	T	-,A	0
S10_104478057	G	T	0
S10_104478064	G	A	0
S10_104478067	C	A	0
S10_104478069	G	T	0
S10_104478257	G	T,A	0
S10_104478269	C	A	0
S10_104478270	C	T	0
S10_104478282	T	G	0
S10_104478284	A	G	0
S10_104478287	C	G	0
S10_104478289	G	T	0
S10_104478292	A	G	0
S10_104478294	T	A	0
S10_104478307	T	A	0
S10_104478309	A	T	0
S10_104478310	T	A	0
S10_104478311	G	A	0
S10_104478327	T	A	0
S10_104478339	G	A	0
S10_104478344	C	T	0
S10_104478345	T	A	0
S10_104478354	A	G	0
S10_104478358	G	C	0
S10_104478363	A	C	0
S10_104478367	C	G,A	0
S10_104478369	A	G	0
S10_104478373	A	G	0
S10_104478375	T	A	0
S10_104478381	G	T	0
S10_104478383	G	C	0
S10_104478965	A	C	0
S10_104478977	G	C	0
S10_104479222	C	G	0
S10_104479224	T	C	0
S10_104479228	A	T	0
S10_104479233	C	T	0
S10_104479248	T	A	0
S10_104479255	C	A	0
S10_104479265	A	C	0
S10_104483906	T	A	0
S10_104483924	C	A	0
S10_104484934	T	G	0
S10_104484935	G	T	0
S10_104484942	G	A	0
S10_104484945	G	T	0
S10_104485852	C	T	0
S10_104485855	T	C	0
S10_104490313	T	C,A	0
S10_104490409	T	C	0
S10_104491701	G	T	0
S10_104491720	T	C	0
S10_104491724	C	T	0
S10_104491751	G	A	0
S10_104495626	T	A	0
S10_104495783	C	T	0
S10_104498934	C	A	0
S10_104498962	T	A	0
S10_104501098	G	A	0
S10_104501107	T	C	0
S10_104501110	C	G	0
S10_104501121	T	C,A	0
S10_104501127	A	C	0
S10_104501128	G	T	0
S10_104501129	C	G	0
S10_104501130	C	T	0
S10_104501135	G	T	0
S10_104501141	C	T	0
S10_104501147	C	A	0
S10_104501147	C	A,G	0
S10_104501276	C	A	0
S10_104501277	C	G	0
S10_104501279	C	A,G	0
S10_104501303	C	T	0
S10_104501495	A	C	0
S10_104501507	C	G	0
S10_104501512	T	A	0
S10_104501520	G	T	0
S10_104501534	T	C	0
S10_104504137	T	A	0
S10_104504147	C	T	0
S10_104504150	G	C	0
S10_104504152	C	A	0
S10_104504168	A	C	0
S10_104504176	G	A	0
S10_104504180	A	G	0
S10_104504186	C	G	0
S10_104504190	C	G,A	0
S10_104504191	C	G	0
S10_104504192	C	G	0
S10_104504194	G	A	0
S10_104504194	G	A,T	0
S10_104504332	T	A	0
S10_104504345	C	T	0
S10_104504349	T	A	0
S10_104504352	G	A	0
S10_104504379	T	A	0
S10_104504384	A	C	0
S10_104504390	C	T	0
S10_104506672	G	T	0
S10_104506681	C	T	0
S10_104506698	A	C	0
S10_104506701	C	G	0
S10_104506701	C	G,T	0
S10_104506755	T	C	0
S10_104506760	G	A	0
S10_104506775	C	T	0
S10_104506792	C	T	0
S10_104506805	G	C	0
S10_104506807	C	T	0
S10_104506826	C	A	0
S10_104506844	T	A	0
S10_104506860	G	A	0
S10_104506861	C	T	0
S10_104506870	C	A	0
S10_104506877	T	A,G	0
S10_104513181	A	G	0
S10_104513212	A	T	0
S10_104513219	C	T	0
S10_104515720	T	C	0
S10_104515769	C	A	0
S10_104518959	T	G	0
S10_104518962	C	G	0
S10_104518974	T	A	0
S10_104519826	G	C	0
S10_104519831	G	T	0
S10_104519843	C	T	0
S10_104519857	T	C	0
S10_104520031	A	G	0
S10_104520037	G	A	0
S10_104520041	T	G	0
S10_104520059	A	T	0
S11_5782555	T	C	0
S11_5782575	G	C	0
S11_44340812	C	T	0
S11_44340832	A	G	0
S11_44340836	A	C	0
S11_44340838	G	T,A	0
S11_44340842	C	G	0
S11_44340844	T	A	0
S11_44340847	A	G	0
S11_44340855	C	A	0
S11_49961124	G	T	0
S11_78996639	T	C	0
S11_102202103	T	G	0
S12_17	A	C	0
S12_44891685	G	A	0
S12_93075317	C	T	0
S12_93075499	C	A	0
S12_97451135	G	A	0
S12_97451151	T	A	0
S12_97451157	T	G	0
S12_97451161	G	A	0
S12_97451448	C	T	0
S12_97451734	A	T	0
S13_15638186	A	G	0
S13_15638204	G	C	0
S13_15638225	A	G	0
S13_18088118	T	G	0
S13_18088120	G	T	0
S13_18088122	G	T	0
S13_18088130	T	G	0
S13_18088142	G	T	0
S13_18088155	C	T	0
S13_18088156	T	C	0
S13_18088161	T	C	0
S13_18088162	T	C	0
S13_18661923	C	G	0
S13_18661924	T	G	0
S13_18661943	A	G	0
S13_69739524	A	C	0
S13_73582636	G	A	0
S13_89893115	C	A	0
S14_98212	A	C	0
S14_9073871	A	G	0
S14_10134653	C	T	0
S14_10134684	A	G	0
S14_78663810	T	C	0
S14_83095946	G	A	0
S14_83095961	C	A	0
S14_83228747	A	G	0
S14_83228757	T	A	0
S14_83229701	A	T	0
S14_83229916	G	A	0
S14_83229943	G	T	0
S14_83229968	C	T	0
S14_83229969	G	A	0
S14_83229999	G	C	0
S14_83230129	C	T	0
S14_83230160	G	T	0
S14_83320066	G	C,A	0
S14_83320999	A	T	0
S14_83321018	G	A	0
S14_83322475	G	C	0
S14_83322628	T	C	0
S14_83322644	C	A	0
S14_83323319	C	T	0
S14_83323355	C	G,A	0
S14_83323359	C	T	0
S14_83323360	G	A	0
S14_83323365	T	C	0
S14_83323378	G	T	0
S14_83323478	T	C	0
S14_83323478	T	C,A	0
S14_83323479	G	A	0
S14_83323508	T	C	0
S14_83327446	G	C	0
S14_83327453	A	G	0
S14_83327471	A	G	0
S14_83327486	C	G	0
S14_83327487	T	G	0
S14_83327489	G	C	0
S14_83327489	G	C,T	0
S14_83327612	C	T	0
S14_83327618	G	T	0
S14_83327622	G	A	0
S14_83327627	G	A	0
S14_83327633	A	C	0
S14_83327635	A	T	0
S14_83335914	G	C	0
S14_83335918	G	C	0
S14_83335918	G	C,A	0
S14_83335921	A	G	0
S14_83335924	A	G	0
S14_83335937	G	A	0
S14_83335965	G	T	0
S14_83338315	C	T,A	0
S14_83338321	C	T	0
S14_83338325	G	T	0
S14_83338351	A	G	0
S14_83338354	G	A	0
S14_83338364	G	T	0
S14_83338397	C	T	0
S14_83338401	A	G	0
S14_83338402	G	A	0
S14_83338405	G	A	0
S14_83338421	T	C	0
S14_83338426	G	A	0
S14_83340517	T	A	0
S14_83340532	T	G,C	0
S14_83340544	G	T	0
S14_83340556	T	G	0
S14_83340557	G	A	0
S14_83341489	T	G	0
S14_83341494	C	T	0
S14_83341500	G	C	0
S14_83341518	A	C	0
S14_83341644	T	C	0
S14_83341662	A	C	0
S14_83341681	G	A	0
S14_83341684	G	A	0
S14_83341687	G	A	0
S14_83341690	G	A	0
S14_83344064	A	G	0
S14_83344072	C	T	0
S14_83344078	G	A	0
S14_83344079	C	T	0
S14_83344100	C	T	0
S14_83344896	C	T	0
S14_83344900	G	T	0
S14_83344914	G	T	0
S14_83345861	G	C	0
S14_83345863	C	T	0
S14_83345891	C	A	0
S14_83348652	C	T	0
S14_83348661	T	G	0
S14_83348681	C	A	0
S14_83348685	C	T	0
S14_83348694	C	T	0
S14_83348695	G	A	0
S14_83349476	G	A	0
S14_83349491	G	T	0
S14_83349506	A	G	0
S14_83349510	G	C	0
S14_83350341	A	G	0
S14_83350354	T	C	0
S14_83350373	A	C	0
S14_83350385	T	G	0
S14_83350392	G	T	0
S14_83353491	A	T	0
S14_83353507	A	T	0
S14_83353512	G	T	0
S14_83353524	C	T	0
S14_83353527	G	C	0
S14_83353529	T	G	0
S14_83353537	C	G	0
S14_83353543	G	A	0
S14_83353547	T	C	0
S14_83354990	A	C	0
S14_83354991	C	T	0
S14_83354997	C	T	0
S14_83355018	G	A	0
S14_83355073	C	T	0
S14_83355078	G	A	0
S14_83355235	A	C	0
S14_83355254	T	C	0
S14_83362447	T	A	0
S14_83362485	A	G	0
S14_83362485	A	G,T	0
S14_83362493	G	A	0
S14_83362594	C	T	0
S14_83362645	A	G	0
S14_83362676	A	T,C	0
S14_83362678	C	T	0
S14_83362764	C	A	0
S14_83364364	C	T	0
S14_83364365	A	G	0
S14_83364367	A	T	0
S14_83364372	A	G	0
S14_83364381	G	C	0
S14_83364612	T	G	0
S14_83364625	G	A	0
S14_83365298	C	A	0
S14_83365515	G	A	0
S14_83365807	G	A	0
S14_83365837	C	T	0
S14_83368232	T	C	0
S14_83368238	C	T	0
S14_83368244	C	T	0
S14_83370121	C	G	0
S14_83371526	A	C	0
S14_83371555	C	A	0
S14_83371571	G	A	0
S14_83371575	C	G	0
S14_83374200	G	C	0
S14_83374206	C	G	0
S14_83374229	C	A	0
S14_83374235	C	T	0
S14_83374243	A	G	0
S14_83381554	A	C	0
S14_83390499	A	G	0
S14_83391729	T	A	0
S14_83391749	T	C	0
S14_83391950	T	C	0
S14_83399187	G	C	0
S14_83399306	A	G	0
S14_83401052	A	G	0
S14_83409698	C	G	0
S14_83409716	A	G	0
S14_83409721	A	C	0
S14_83409740	T	C	0
S14_83409756	T	C	0
S14_83410563	G	A	0
S14_83410638	T	G	0
S14_83410667	G	A	0
S14_83457479	G	A	0
S14_83459382	G	A	0
S14_83459384	T	G	0
S14_83463960	G	A	0
S14_83463975	C	T	0
S14_83463976	G	A	0
S14_83463995	A	G	0
S14_83464003	T	C	0
S14_83464269	C	T	0
S14_83464353	C	T	0
S14_83471887	C	T	0
S14_83471893	G	A	0
S14_83471904	G	A	0
S15_8550150	T	C	0
S15_8550277	T	C	0
S15_49248619	C	A,G	0
S15_49721285	T	A	0
S16_29825067	C	T	1
S16_38713535	T	C	3
S16_38713548	A	G	3
S16_38713569	T	C	3
S16_38713574	A	G	3
S16_38713575	C	T,A	3
S16_38713576	C	T	3
S16_38713578	G	T	3
S16_38713589	T	C	3
S16_47892195	A	G	3
S16_47892227	C	A	3
S16_68717839	A	G	3
S16_68717841	T	C	3
S16_68717861	C	T	3
S16_68717862	G	A	3
S16_68717868	G	A	3
S16_68717879	A	C	3
S16_74660107	C	T	3
S16_77015979	G	C	3
S16_77015982	T	G	3
S16_77015984	G	A	3
S16_77016154	T	C	3
S16_84562843	A	G	3
S16_84562845	G	T	3
S16_84635879	A	T	3
S16_84635880	A	T	3
S17_2083149	A	G	0
S17_2083153	A	G	0
S17_2083178	A	G	0
S17_2083933	A	T	0
S17_2083944	A	T	0
S17_2083947	G	A	0
S17_2083948	T	C	0
S17_2084807	A	G	0
S17_2084824	T	C	0
S17_2084824	T	C,A	0
S17_2084831	T	C	0
S17_2084839	T	C	0
S17_2084846	A	G	0
S17_2093081	T	C	0
S17_2093090	T	C	0
S17_2093139	C	T	0
S17_2110099	G	A	0
S17_2110142	C	A	0
S17_2110151	G	A	0
S17_2114447	A	G	0
S17_2114475	T	C	0
S17_2287909	G	A	0
S17_2287924	G	T	0
S17_2287925	A	T	0
S17_2287931	T	C	0
S17_2461536	T	A	0
S17_37117419	A	G	0
S17_37117428	C	T	0
S17_37117791	G	A	0
S17_37117803	C	A	0
S17_37117805	A	G	0
S17_37117823	C	A	0
S17_53271672	A	G	0
S17_72968037	G	A	0
S17_72968201	T	A	0
S17_72968209	T	C	0
S17_72968281	G	A	0
S17_73056383	C	A	0
S17_73228022	T	G	0
S17_73228027	C	T	0
S17_73228028	G	A	0
S17_73228045	C	G	0
S17_73228077	A	G	0
S18_1546527	G	C	0
S18_1546529	T	C	0
S18_1546535	G	C	0
S18_19469561	T	C	0
S18_19469573	A	G	0
S18_39186813	G	A	0
S18_39186826	G	C	0
S18_39186828	A	G	0
S18_39186829	C	T	0
S18_39186847	T	C	0
S18_50676692	C	G	0
S18_50676693	T	C	0
S18_50676698	A	T	0
S18_50676698	A	T,C	0
S18_50676721	G	T	0
S18_60330033	C	T	0
S19_71829758	G	A	0
S19_71829763	C	T	0
S19_71829789	C	T	0
S19_71829790	A	G	0
S19_71829791	T	C	0
S19_71829825	T	G	0
S19_71829832	C	T	0
S19_71829833	G	A	0
S19_71829837	G	A	0
S19_71829850	C	G	0
S19_71829862	C	A	0
S19_71829863	G	A	0
S19_71829969	C	G	0
S19_71829971	C	T	0
S19_71829983	T	C	0
S19_71829998	T	C	0
S19_71830229	C	T	0
S19_71830235	A	G	0
S19_71830238	C	A	0
S19_71833481	C	A	0
S19_71833489	A	G	0
S19_71833623	C	T	0
S19_71833655	C	T	0
S19_71833659	G	A	0
S20_33361536	C	T	0
S20_33361575	T	C	0
S20_58480084	C	T	0
S21_24645	C	A	0
S21_19236023	C	T	0
S22_2303817	G	A	0
S22_32066137	G	T	0
S22_32066150	G	C	0
S22_54301828	C	A	0
S23_121765	T	G	0
S23_121772	C	T	0
S23_121811	T	C	0
S23_172929	A	G	0
S23_889198	A	G	0
S23_889216	C	T	0
S23_1750956	C	T	0
S23_1750964	G	C	0
S23_1750968	T	C	0
S23_5172831	C	A	0
S23_5172839	A	T	0
S23_5172862	T	C	0
S23_5172948	G	A	0
S23_5172969	C	G	0
S23_11709519	A	T	0
S23_11709536	T	C	0
S23_11709547	T	G	0
S23_11709556	G	T	0
S23_11709557	A	T	0
S23_11709565	G	C	0
S23_11709568	A	T	0
S23_11709572	A	G	0
S23_11709576	A	G	0
S24_1607	G	A	0
S24_1620	C	T	0
S24_1632	C	A	0
S24_1632	C	A,G	0
S24_1634	C	A	0
S24_1643	C	T	0
S24_1654	A	C	0
S24_9700	G	A	0
S24_9930	A	C	0
S24_11824505	A	G	0
S25_1954065	G	T	0
S25_7065008	C	T	0
S25_7065030	T	C	0
S25_7065034	C	T	0
S25_7065037	A	C	0
S25_7065055	T	C	0
S25_7065058	G	C	0
S25_7090909	G	A	0
S25_7090910	C	T	0
S25_7090921	C	T	0
S25_7297987	C	T	0
S25_7298027	C	G	0
S25_7298059	G	A	1
S25_7298063	G	A	1
S25_7365385	C	A	2
S25_7365415	A	T	2
S25_7365416	C	G	2
S25_29018846	A	G	2
S25_29018847	C	A	2
S25_29018854	G	A	2
S25_29040881	C	G	3
S25_29040885	A	G	3
S25_29040891	A	G	3
S25_29040896	T	C	3
S25_29040913	C	T	3
S25_33519749	A	C	3
S25_47872827	G	A	3
S25_47872836	A	C	3
S25_47872861	T	G	3
S25_59060664	G	T	3
S25_64958861	C	T	3
S25_64958876	C	A	3
S25_65486982	G	C	3
S25_65487012	A	G	3
S25_65487031	T	C	3
S25_65487032	T	A	3
S25_88294884	G	T	3
S25_103413131	A	G	3
S25_103413137	C	T	3
S25_103413140	T	A	3
S25_103413142	T	G	3
S25_103413154	T	A	3
S25_103413158	T	C	3
S25_103413178	C	T	1
S25_103413216	G	C	1
S25_103415035	G	A	0
S25_103415179	A	G	0
S25_103415204	T	C	0
S25_103415225	G	T	0
S25_103415835	G	A	0
S25_103415909	A	C	0
S25_103415919	T	G	0
S25_103415933	T	C	0
S25_103415947	T	G	0
S25_107209235	C	A	0
S25_107209245	G	T	0
S25_107209246	A	T	0
S25_107209259	C	T	0
S25_107209272	T	G	0
S25_107209273	G	T	0
S25_110077477	A	C	0
S25_110077482	T	C	0
S25_110077493	G	A	0
S25_110079319	C	T	0
S25_110079338	A	G	0
S25_110079358	A	G	2
S25_110079365	C	A	2
S25_110079376	T	A	2
S25_110079385	T	C	2
S25_115449537	A	G	2
S25_115454485	G	T	2
S25_115454501	A	T,G	2
S25_115454907	C	G	2
S25_115454912	G	C	2
S25_115454920	C	G	2
S25_115454920	C	G,A	2
S25_115454960	G	C	2
S25_115456305	A	T	2
S25_115456313	G	A	2
S25_115456314	C	T	2
S25_115456340	A	G	2
S25_115456347	G	A	2
S25_115457366	A	T	2
S25_115458651	A	C	2
S25_115458673	A	G	2
S25_115458677	G	A	2
S25_115460251	G	T	1
S25_115460258	A	T	1
S25_115460269	A	G	1
S25_115460280	G	A	1
S25_115460336	A	C	0
S25_115460363	G	T	0
S25_115460377	C	T	0
S25_115461835	T	A	0
S25_115461858	G	T	0
S25_115461861	T	A	0
S25_115461869	T	C	0
S25_115461873	G	T	0
S25_115469426	G	C	0
S25_115469434	C	A	0
S25_115469448	G	A	0
S25_115470518	C	T	0
S25_115472647	G	A	0
S25_115472656	T	G	0
S25_115472661	A	T	0
S25_115472662	T	A	0
S25_115472682	T	C	0
S25_115472687	A	G	0
S25_115472999	G	A	0
S25_115473011	C	T	0
S25_115473013	G	A	0
S25_115473014	T	G,A	0
S25_115473035	G	C	0
S25_115473036	T	A	0
S25_115473044	A	C	0
S25_115474368	G	A	0
S25_115474385	A	G	0
S25_115474539	G	A	0
S25_115474548	A	G	0
S25_115474571	G	T	0
S25_115475227	A	T	0
S25_115475250	A	T	0
S25_115475266	C	G	0
S25_115475267	C	A	0
S25_115475275	T	G	0
S25_115475281	A	T,G	0
S25_115475282	T	A	0
S25_115476126	A	T	0
S25_115476134	C	T	0
S25_115476159	A	T	0
S25_115476165	C	G	0
S25_115478194	T	C	0
S25_115478201	C	G	0
S25_115478230	C	T	0
S25_115478231	T	A,C	0
S25_115478248	A	T	0
S25_115478249	C	G	0
S25_115478827	G	T	0
S25_115479429	G	T	0
S25_115479448	A	G,C	0
S25_115480273	G	C	0
S25_115480276	A	C	0
S25_115480281	C	A	0
S25_115480287	A	T	0
S25_115480620	A	T	0
S25_115480636	A	T	0
S25_115480644	A	C	0
S25_115480652	C	A	0
S25_115481796	T	A	0
S25_115481802	T	A	0
S25_115481806	G	A	0
S25_115481813	T	A	0
S25_115481825	T	A	0
S25_115481834	G	T	0
S25_115481841	C	G	0
S25_115481842	C	A,G	0
S25_115481850	T	G	0
S25_115481852	G	A	0
S25_115481856	A	T	0
S25_115481932	T	A	0
S25_115481941	A	C	0
S25_115481948	G	T	0
S25_115481968	C	T	0
S25_115482045	T	C	0
S25_115482050	A	T	0
S25_115482052	C	A	0
S25_115482052	C	A,G	0
S25_115482055	C	T	0
S25_115482058	T	G	0
S25_115482060	C	G	0
S25_115482061	G	T	0
S25_115482062	C	G	0
S25_115482063	T	C	0
S25_115482065	G	T	0
S25_115482074	C	A	0
S25_115482075	T	C	1
S25_115482078	A	C	1
S25_115482080	A	G	1
S25_115482081	C	A	1
S25_115482085	T	C	1
S25_115482094	G	A	1
S25_115482095	C	A	1
S25_115482096	G	A	1
S25_115482097	T	G	1
S25_115484812	T	G	2
S25_115484834	C	T	2
S25_115484848	A	C	2
S25_115484850	T	C	2
S25_115484853	C	G	2
S25_115484870	T	A	2
S25_115488179	C	A	2
S25_115488186	A	T	2
S25_115488199	A	C	2
S25_115488203	G	A	2
S25_115488213	G	T	2
S25_115488216	G	A	2
S25_115488229	A	C	2
S25_115490587	C	A	2
S25_115490613	T	G	2
S25_115490640	A	T	2
S25_115509078	C	G	2
S25_115509087	C	T	2
S25_115509098	C	G	2
S25_115509118	G	C	2
S25_115509123	G	A	2
S25_115509128	G	A,T	2
S25_118213794	G	A	1
S25_139302759	G	A	1
S25_139302770	A	C	1
S25_139302784	C	G	1
S25_139302795	C	T	1
S25_139302798	G	T	1
S25_139305117	G	C	1
S25_139547599	A	C	1
S25_139547615	C	G	1
S25_139547649	T	C	1
S25_139547653	T	C	1
S25_139613961	G	A	1
S25_139846283	C	G	0
S25_139846306	C	A	0
S25_139846312	G	C	0
S25_139846336	A	C	0
S25_139945923	T	A	0
S25_139945930	G	C	0
S25_139945931	G	A	0
S25_139945944	T	G	0
S25_139945955	G	C	0
S25_139945961	C	A	0
S25_140175281	A	T	0
S25_140175283	A	C	0
S25_140175290	A	C	0
S25_140175299	C	G	0
S25_140376758	C	T	0
S25_140376766	T	A	0
S25_140376766	T	A,C	0
S25_140376768	A	G	0
S25_140376778	A	G	0
S25_140376801	C	A	0
S25_140504827	G	A	0
S25_140504873	G	T	0
