# Supplementary material for: Population demographic history and population structure for Pakistani Nili-Ravi breeding bulls based on SNP genotyping to identify genomic regions associated with male effects for milk yield and body weight
Source: PLoS One. 2020 Nov 24;15(11):e0242500. doi: 10.1371/journal.pone.0242500 (PMC7685427; doi:10.1371/journal.pone.0242500)
Supplement: S4 Table — (XLSX) [file pone.0242500.s006.xlsx]

## Sheet: Fst
Milk Yield			Weight FST
SNP ID	Fst		SNP ID	Fst
S1_1768544	0.173343		S1_44893323	0.169009
S1_6712843	0.178333		S1_44903514	0.16904
S1_14894392	0.17978		S1_44903525	0.16904
S1_36924533	0.149331		S1_44903558	0.16904
S1_44812255	0.135702		S1_44953832	0.188958
S1_44868451	0.15		S1_44955522	0.182051
S1_64738915	0.154693		S1_45265565	0.178279
S1_98396099	0.140506		S1_45265573	0.178279
S1_98396113	0.140506		S1_45265584	0.178279
S1_105212456	0.201272		S1_45291227	0.273801
S1_105212472	0.201272		S1_45295081	0.200921
S1_141098136	0.199188		S1_68565247	0.180221
S1_144935514	0.129937		S1_69085306	0.29487
S1_172241877	0.231801		S1_77714309	0.167067
S2_18197845	0.17724		S1_77974261	0.160882
S2_18346982	0.323405		S1_88058797	0.241919
S2_24126418	0.136858		S1_121540122	0.170298
S2_27675016	0.23866		S1_158083752	0.224772
S2_52646715	0.123938		S1_165031067	0.219142
S2_53639157	0.164625		S1_169127880	0.275605
S2_80337891	0.195079		S1_169128038	0.179169
S2_127246231	0.126668		S1_200378828	0.219745
S2_144509511	0.277746		S2_16577802	0.264945
S2_144560507	0.178694		S2_20362505	0.318132
S2_144560523	0.167441		S2_28002085	0.17962
S2_156018802	0.172262		S2_36870946	0.188957
S2_165356211	0.184018		S2_52419504	0.216241
S2_168458431	0.203471		S2_61661391	0.236364
S2_180647945	0.234287		S2_77983513	0.351795
S2_180647959	0.259689		S2_92761423	0.241259
S2_180647999	0.259689		S2_93117851	0.223689
S3_12960548	0.129676		S2_93954491	0.207116
S3_12960562	0.124		S2_94790870	0.16008
S3_12960576	0.124		S2_127731620	0.262482
S3_12960583	0.124		S2_135149912	0.167913
S3_14835919	0.177277		S2_149421196	0.240641
S3_33731342	0.125348		S2_158563066	0.166424
S3_52589373	0.257609		S2_164912006	0.16099
S3_55703175	0.230954		S3_22466466	0.183972
S3_92452516	0.157897		S3_55703313	0.238398
S3_92452521	0.157897		S3_77437730	0.171385
S3_92452548	0.157897		S3_79377057	0.288683
S3_96276783	0.128027		S3_79377076	0.277718
S3_101369676	0.135414		S3_79377077	0.288683
S3_120330660	0.199119		S3_92452516	0.168138
S3_132958551	0.140704		S3_92452521	0.168138
S3_140344675	0.186187		S3_92452548	0.168138
S3_142855275	0.327428		S3_101389599	0.200617
S3_144427441	0.123764		S3_166729476	0.178279
S3_152930090	0.123894		S4_14085400	0.390439
S3_152930188	0.173015		S4_17845833	0.215444
S3_170078414	0.175684		S4_18594074	0.213856
S3_172820617	0.157958		S4_25664061	0.196348
S4_23960920	0.141186		S4_45548349	0.227432
S4_26321380	0.12343		S4_45657592	0.266757
S4_45664025	0.156947		S4_45657616	0.266757
S4_45664029	0.203404		S4_45657632	0.266757
S4_45664037	0.14162		S4_51294976	0.228453
S4_79842646	0.124869		S4_73011664	0.174769
S4_124402489	0.158858		S4_81613625	0.161872
S4_163479068	0.162758		S4_110417979	0.233856
S5_4954948	0.161158		S4_110417980	0.1928
S5_76082845	0.172369		S4_111033435	0.225747
S5_76090945	0.125555		S4_129971294	0.177192
S5_76171769	0.180867		S4_144853064	0.222152
S5_76171770	0.180867		S4_146815035	0.230822
S5_76171791	0.174061		S4_159914641	0.336766
S5_76181827	0.12681		S5_6306369	0.176433
S5_85495095	0.132406		S5_28842362	0.208871
S5_105017015	0.223381		S5_34958851	0.232593
S5_108374286	0.22484		S5_52250390	0.16724
S5_108455172	0.198169		S5_64496596	0.261529
S5_111188792	0.208312		S5_72966884	0.184345
S6_2189420	0.216794		S5_76092649	0.165427
S6_23175990	0.146718		S5_87235960	0.207126
S6_24472559	0.318199		S5_87235965	0.215237
S6_28864059	0.156701		S5_100203529	0.188922
S6_68343101	0.12374		S5_119457018	0.279505
S6_68343113	0.12374		S6_714057	0.215618
S6_109946934	0.137231		S6_26541700	0.316053
S6_111279150	0.131074		S6_55301910	0.192494
S7_2922163	0.151786		S6_55302025	0.184786
S7_4424982	0.137468		S6_59231552	0.276009
S7_10646380	0.142327		S6_67621520	0.343333
S7_19969644	0.21371		S6_93848162	0.174276
S7_23218710	0.126617		S7_24171493	0.22541
S7_30234809	0.200933		S7_30234829	0.197069
S7_44090554	0.223918		S7_33364295	0.161457
S7_51776172	0.37457		S7_34536346	0.228177
S7_58006239	0.172752		S7_44552282	0.195877
S7_79343374	0.262451		S7_44552290	0.276613
S7_81172778	0.127411		S7_60311188	0.164803
S7_81387656	0.141953		S7_81387656	0.169168
S7_96561916	0.122635		S7_81402386	0.243845
S7_100074551	0.173681		S8_15358329	0.194087
S7_110964089	0.144525		S8_30273911	0.171427
S7_115185583	0.131854		S8_50543479	0.250692
S8_2495291	0.206419		S8_63569523	0.206197
S8_2495296	0.206419		S8_69988000	0.253288
S8_2495349	0.206419		S8_83141713	0.196348
S8_2922890	0.123356		S8_83141823	0.166587
S8_15358192	0.124787		S8_83141846	0.206521
S8_71006948	0.129891		S8_112869871	0.190787
S8_71985125	0.236979		S9_4394721	0.203211
S8_72944537	0.129756		S9_5104828	0.287619
S8_74545983	0.295154		S9_5104837	0.287619
S8_82461936	0.217398		S9_17523778	0.197535
S8_101271734	0.238745		S9_21459966	0.221382
S8_107473030	0.121337		S9_37484207	0.163866
S8_110858295	0.129921		S9_52029753	0.180972
S8_113905500	0.122699		S9_80808473	0.172183
S9_4493004	0.261117		S9_108593874	0.204335
S9_4493022	0.261117		S10_1334705	0.232706
S9_6245463	0.131377		S10_2855118	0.308125
S9_7335499	0.135003		S10_26780436	0.203023
S9_7335500	0.135003		S10_33221829	0.333853
S9_7335505	0.135003		S10_68584721	0.284552
S9_47783597	0.171073		S10_70907995	0.284974
S9_55124307	0.267514		S10_77188218	0.174839
S9_55821573	0.154016		S10_77188224	0.174839
S9_55821749	0.18474		S10_102167724	0.222016
S9_55821754	0.18474		S10_104234184	0.212885
S9_69902358	0.303922		S10_104236568	0.226917
S9_80808473	0.174425		S10_104244729	0.211528
S9_83482127	0.303877		S10_104244743	0.211528
S9_83482150	0.165206		S10_104244754	0.211528
S9_85619590	0.131811		S10_104249379	0.163125
S9_87555952	0.153074		S10_104255209	0.18374
S9_87848056	0.126918		S10_104261622	0.170432
S10_2855118	0.152993		S10_104265680	0.172509
S10_18253837	0.151678		S10_104268245	0.372833
S10_21573554	0.13859		S10_104268897	0.220515
S10_22243365	0.208948		S10_104268901	0.177979
S10_24179326	0.156579		S10_104275551	0.160004
S10_24445762	0.184661		S10_104281186	0.16952
S10_34871155	0.307779		S10_104299608	0.160615
S10_45154162	0.157958		S10_104303781	0.35509
S10_46056064	0.185232		S10_104303831	0.162012
S10_79415106	0.143379		S10_104317528	0.164533
S10_79843668	0.23099		S10_104337020	0.179634
S10_84154253	0.137402		S10_104350503	0.240689
S10_86512027	0.151266		S10_104354715	0.17214
S10_88962507	0.154921		S10_104356414	0.180422
S10_97555123	0.146566		S10_104370534	0.189501
S10_97555124	0.146566		S10_104371580	0.247895
S10_102167724	0.137542		S10_104380854	0.162012
S10_104223813	0.139422		S10_104382625	0.34663
S10_104252649	0.121439		S10_104383783	0.188956
S10_104287427	0.157339		S10_104386254	0.239191
S10_104287459	0.157339		S10_104402701	0.51357
S10_104295827	0.165661		S10_104416164	0.350008
S10_104295870	0.165661		S10_104423928	0.168693
S10_104326145	0.131537		S10_104431246	0.18031
S10_104326188	0.131537		S10_104431262	0.18031
S10_104329783	0.13028		S10_104431267	0.166016
S10_104332442	0.126669		S10_104439425	0.249585
S10_104341465	0.147971		S10_104448859	0.210794
S10_104402698	0.138381		S10_104485452	0.329466
S10_104413397	0.13605		S10_104507577	0.202306
S10_104421812	0.21532		S10_104512469	0.16952
S10_104424327	0.231966		S10_104512474	0.16952
S10_104424352	0.231966		S10_104517171	0.277458
S10_104434319	0.133582		S10_104517198	0.277458
S10_104442813	0.156977		S10_104517199	0.242503
S10_104442814	0.134877		S11_11925070	0.17621
S10_104442826	0.156977		S11_11925092	0.17621
S10_104465951	0.170368		S11_29352285	0.200937
S10_104488707	0.133651		S11_42421939	0.215803
S10_104491911	0.128974		S11_45827916	0.195628
S10_104491912	0.128974		S11_52654790	0.165175
S10_104491918	0.128974		S11_68308405	0.173233
S10_104512449	0.127198		S11_84283693	0.164565
S11_48871386	0.181314		S11_92684018	0.383737
S11_48871387	0.181314		S12_21397518	0.163663
S11_48871389	0.181314		S12_35633282	0.198926
S11_63892623	0.125568		S12_49938631	0.206352
S11_68491252	0.121777		S12_54632098	0.240699
S11_73906500	0.191078		S12_72711569	0.230121
S11_73906514	0.191078		S12_76968036	0.18259
S11_82552244	0.183228		S12_79036236	0.182449
S11_91423436	0.240733		S12_94175998	0.253333
S11_93795865	0.210215		S13_14335059	0.307771
S12_9461711	0.214911		S13_14633015	0.188956
S12_31028694	0.125		S13_32118578	0.168749
S12_34488223	0.164892		S13_37505186	0.252859
S12_60722506	0.140982		S13_52018447	0.205262
S12_69914751	0.282125		S13_52018495	0.205262
S12_73086647	0.125034		S13_57242893	0.163741
S12_75087502	0.137468		S14_4534092	0.225416
S12_82199468	0.12954		S14_83340642	0.175761
S13_7903654	0.203775		S14_83353547	0.339166
S13_18809430	0.204057		S14_83362823	0.238966
S13_37505186	0.122792		S15_4969683	0.162391
S13_38386138	0.144903		S15_25167887	0.321669
S13_40614569	0.121343		S15_35680748	0.167121
S13_85655683	0.156156		S15_35680754	0.167121
S14_8523220	0.247118		S15_44889432	0.259761
S14_64324519	0.122941		S15_72278476	0.213365
S14_71414849	0.15		S15_72278502	0.213365
S14_73809253	0.235465		S16_16931925	0.236318
S14_74713353	0.180144		S16_78980943	0.244716
S14_74848681	0.233815		S16_81872913	0.256188
S14_76839006	0.129044		S17_11378363	0.186281
S14_83364366	0.163103		S17_18421592	0.240848
S14_83470118	0.151524		S17_18421600	0.240848
S14_83470164	0.133003		S17_36615218	0.190046
S14_83470165	0.133003		S17_49876487	0.381607
S15_3610409	0.13184		S18_1756484	0.631877
S15_8762809	0.174872		S18_60229130	0.170837
S15_10631238	0.289983		S18_64665411	0.305865
S15_35798792	0.128329		S19_8144923	0.160669
S15_40210669	0.251389		S19_15671527	0.231405
S15_48297355	0.127137		S19_23673987	0.228345
S15_76748917	0.193431		S19_33303346	0.268733
S15_78159029	0.122705		S19_44184755	0.185113
S16_3831205	0.166374		S19_58020890	0.203023
S16_20263512	0.153517		S19_58020920	0.203023
S16_32115761	0.124561		S19_67443501	0.297929
S16_45338250	0.264923		S20_6077804	0.173233
S16_60741253	0.143907		S20_23702347	0.251789
S17_2451861	0.142438		S20_30046628	0.167694
S17_2461537	0.19913		S20_48816778	0.518955
S17_11291227	0.124872		S20_57983266	0.185113
S17_43964763	0.190014		S21_24693353	0.208548
S17_68551557	0.122299		S21_43528368	0.180413
S18_27786849	0.19435		S22_540722	0.23611
S18_30427703	0.150428		S22_825526	0.187375
S18_50461441	0.368682		S22_5896266	0.208582
S18_63225501	0.1338		S22_10294418	0.260164
S18_63225576	0.122131		S22_22971677	0.205177
S18_63225614	0.122131		S22_46310300	0.214336
S19_3612977	0.135745		S22_46310332	0.190609
S19_50643690	0.13536		S22_56460833	0.191101
S19_50872560	0.146163		S22_56879387	0.183783
S19_50872597	0.146163		S22_58903379	0.184032
S19_62823154	0.13039		S23_222221	0.241868
S19_69198027	0.188032		S23_4389089	0.223279
S19_71765297	0.164164		S23_6037071	0.354612
S20_33967454	0.139086		S23_23404124	0.161357
S20_59079827	0.223769		S23_23404136	0.161357
S20_65578129	0.122772		S23_27822229	0.230131
S20_65578162	0.122772		S23_51645206	0.175441
S20_65578165	0.122772		S23_51731821	0.166016
S20_65871199	0.127371		S24_3629432	0.233701
S21_10552427	0.213926		S24_21408089	0.254446
S21_18275534	0.221948		S24_22829660	0.2073
S21_18275562	0.221948		S25_211244	0.31856
S21_21451270	0.142435		S25_6931711	0.369445
S21_34458828	0.19245		S25_110079376	0.174399
S21_36508790	0.134595		S25_115446525	0.236636
S21_43528368	0.238345		S25_115446561	0.236636
S21_44022310	0.168736		S25_115472895	0.176341
S22_9474098	0.149524		S25_115474353	0.173717
S22_21567772	0.128794		S25_115474366	0.176156
S22_47658003	0.289173		S25_115479706	0.288393
S22_49305672	0.145014		S25_115481925	0.362087
S22_49305676	0.145014		S25_115481962	0.362087
S23_222230	0.15637		S25_115483560	0.177182
S23_222231	0.15637		S25_140828469	0.198687
S23_222245	0.15637		S25_140828479	0.172509
S23_27356039	0.131801
S23_51645181	0.137255
S24_11824505	0.122819
S24_20022171	0.133976
S24_24922165	0.172119
S24_24922195	0.172119
S24_39691083	0.125027
S25_3533749	0.121236
S25_6013159	0.303695
S25_28657776	0.151666
S25_101655444	0.142195
S25_110774427	0.142309
S25_115451130	0.134575
S25_118149705	0.157844
S25_136428653	0.122452
S25_136428654	0.122452
S25_136428656	0.122452
S25_139302567	0.154025
